# Supplementary material for: Utilising a Clinical Metabolomics LC-MS Study to Determine the Integrity of Biological Samples for Statistical Modelling after Long Term −80 °C Storage: A TOFI_Asia Sub-Study
Source: Metabolites. 2024 May 29;14(6):313. doi: 10.3390/metabo14060313 (PMC11205627; doi:10.3390/metabo14060313)
Supplement: Supplementary file 1 [file metabolites-14-00313-s001.zip]

Archive with 1 entries (1 files):
- metabolites-2990754-supplementary.pdf
